# Supplementary material for: DNA replication stress: a source of APOBEC3B expression in breast cancer
Source: Genome Biol. 2016 Sep 30;17:202. doi: 10.1186/s13059-016-1069-y (PMC5045630; doi:10.1186/s13059-016-1069-y)
Supplement: Additional file 2: — Supplementary Table 1. (XLSX 68 kb) [file 13059_2016_1069_MOESM2_ESM.xlsx]

## Sheet: Legend
Supplementary Table 1a	Association between APOBEC3A expression and drug sensitivity in breast cancer cell lines
Supplementary Table 1b	Association between APOBEC3B expression and drug sensitivity in breast cancer cell lines
Supplementary Table 1c	Association between APOBEC3A expression and drug sensitivity in cancer cell lines originating from all tissue types
Supplementary Table 1d	Association between APOBEC3B expression and drug sensitivity in cancer cell lines originating from all tissue types
Legend
Estimate	Pearson correlation coefficient (adjusted by tissue type)
n	Sample size (number of cell lines)
P value	Significance of the correlation coefficient (two-sided test)
FDR	False-discovery rate
	Drugs used in Kanu et al. (Kanu N, Cerone MA, Goh G, Zalmas LP, Bartkova J, et al. DNA replication stress mediates APOBEC3 family mutagenesis in breast cancer. Gen Biol. 2016.)
	CHEK1 inhibitor

## Sheet: Supplementary Table 1a
Drug	Estimate	n	P value	FDR
HG-5-88-01	0.55003	21	0.00978634	0.971466
GDC-0941	0.375216	41	0.0156356	0.971466
linifanib	-0.359628	42	0.0193258	0.971466
OSI-930	0.333503	42	0.0309018	0.971466
CAL-101	0.313665	43	0.0405364	0.971466
5-Fluorouracil	-0.311781	43	0.0418222	0.971466
BIX02189	-0.289116	43	0.0600571	0.971466
TGX221	0.607981	10	0.0622133	0.971466
Selumetinib	-0.268872	41	0.0891614	0.971466
CEP-701	-0.276237	38	0.0931916	0.971466
GW-2580	0.258178	42	0.0987769	0.971466
Lisitinib	-0.249066	43	0.107266	0.971466
KIN001-266	-0.246126	43	0.111614	0.971466
Olaparib	-0.248555	41	0.117112	0.971466
NSC-207895	-0.240199	43	0.120785	0.971466
IOX2	0.24154	41	0.128158	0.971466
CX-5461	-0.234802	43	0.129619	0.971466
TW 37	-0.244247	39	0.134005	0.971466
Parthenolide	-0.505476	10	0.136115	0.971466
Nilotinib	-0.263319	33	0.138714	0.971466
MK-2206	0.24872	36	0.143534	0.971466
XAV-939	0.226695	41	0.154071	0.971466
Camptothecin	-0.235066	38	0.155423	0.971466
MP470	0.220473	42	0.160604	0.971466
Pazopanib	0.217739	43	0.160728	0.971466
Methotrexate	-0.229575	38	0.165589	0.971466
CI-1040	-0.228459	38	0.167712	0.971466
Axitinib	0.227072	38	0.170378	0.971466
Temozolomide	-0.21996	40	0.172628	0.971466
PD-0325901	-0.225443	37	0.179727	0.971466
BHG712	-0.205282	43	0.186643	0.971466
PD-0332991	-0.220593	36	0.196065	0.971466
VX-11e	-0.200254	43	0.197903	0.971466
TPCA-1	-0.200033	43	0.198411	0.971466
AP-24534	-0.20027	42	0.203494	0.971466
Doxorubicin	-0.196664	43	0.206231	0.971466
XMD8-92	0.284262	21	0.211721	0.971466
VNLG/124	-0.188575	43	0.225882	0.971466
PD173074	0.201715	37	0.231218	0.971466
NU-7441	0.198306	37	0.239365	0.971466
XMD15-27	-0.181787	42	0.249242	0.971466
Bexarotene	-0.177813	43	0.25397	0.971466
NPK76-II-72-1	0.176655	43	0.257127	0.971466
AUY922	-0.176418	43	0.257774	0.971466
Cyclopamine	0.417745	9	0.263224	0.971466
GSK2126458	0.175119	42	0.267322	0.971466
CGP-082996	-0.44375	8	0.270742	0.971466
TG-101348	0.173124	42	0.272895	0.971466
NSC-87877	0.171972	42	0.27615	0.971466
TAE684	-0.376695	10	0.283289	0.971466
PLX4720	-0.171409	41	0.283915	0.971466
Bicalutamide	-0.163876	44	0.287806	0.971466
Phenformin	0.165659	43	0.288396	0.971466
YM201636	0.165495	43	0.288882	0.971466
WZ-1-84	-0.422572	8	0.296946	0.971466
Gefitinib	-0.172142	38	0.301395	0.971466
AZ628	-0.363549	10	0.301771	0.971466
FTI-277	-0.162395	42	0.304177	0.971466
BMS-536924	-0.156692	44	0.309752	0.971466
SL 0101-1	-0.171167	37	0.311091	0.971466
Nutlin-3a (-)	-0.170954	37	0.311704	0.971466
ATRA	-0.167482	38	0.314866	0.971466
ZM-447439	-0.180321	33	0.315289	0.971466
WZ3105	0.158742	42	0.315327	0.971466
XMD11-85h	0.229161	21	0.317687	0.971466
Etoposide	-0.156679	42	0.321739	0.971466
JW-7-52-1	0.395581	8	0.332032	0.971466
Midostaurin	-0.153376	42	0.332173	0.971466
SB590885	-0.165223	36	0.335552	0.971466
Cetuximab	0.157851	39	0.337184	0.971466
MG-132	-0.332725	10	0.347529	0.971466
Foretinib	-0.144906	43	0.353867	0.971466
Genentech Cpd 10	0.14336	43	0.359079	0.971466
AZD6482	0.141538	44	0.359427	0.971466
Cytarabine	-0.152432	38	0.360917	0.971466
Masitinib	-0.144497	42	0.361248	0.971466
PIK-93	0.142593	43	0.361681	0.971466
CMK	0.370276	8	0.366581	0.971466
GSK-1904529A	0.140696	43	0.36817	0.971466
Ispinesib Mesylate	0.139739	43	0.37147	0.971466
(5Z)-7-Oxozeaenol	-0.144636	40	0.373226	0.971466
BMS-754807	-0.138856	43	0.374529	0.971466
Dabrafenib	-0.143675	40	0.376443	0.971466
CGP-60474	0.356039	8	0.386697	0.971466
ZG-10	0.198424	21	0.388557	0.971466
Trametinib	-0.137935	40	0.396002	0.971466
AMG-706	-0.14192	37	0.402092	0.971466
Ruxolitinib	-0.130026	43	0.405945	0.971466
EHT 1864	-0.13023	41	0.417048	0.971466
TL-1-85	-0.126369	43	0.41939	0.971466
PFI-1	0.128908	41	0.421831	0.971466
Epothilone B	-0.125545	43	0.42245	0.971466
YK 4-279	0.135039	36	0.432308	0.971466
Bleomycin (50 uM)	-0.122235	42	0.44061	0.971466
QL-XI-92	0.11958	42	0.450673	0.971466
GSK1070916	0.116988	43	0.454999	0.971466
QS11	-0.11656	43	0.45666	0.971466
17-AAG	0.125292	37	0.459979	0.971466
GSK269962A	-0.112242	45	0.462903	0.971466
KIN001-260	-0.114811	43	0.463492	0.971466
KIN001-236	-0.114776	43	0.463627	0.971466
MLN4924	-0.132046	33	0.463854	0.971466
JNK-9L	0.115921	42	0.464749	0.971466
SN-38	-0.115053	42	0.468119	0.971466
SGC0946	0.116584	40	0.473739	0.971466
QL-XII-61	0.178619	18	0.478233	0.971466
BI-2536	0.294199	8	0.47938	0.971466
FR-180204	-0.108749	43	0.487578	0.971466
Pyrimethamine	0.248119	10	0.489437	0.971466
Sorafenib	-0.245048	10	0.495003	0.971466
Zibotentan	-0.104621	43	0.504346	0.971466
LAQ824	0.104551	43	0.504634	0.971466
Vinorelbine	0.105807	42	0.504843	0.971466
Bryostatin 1	-0.102943	43	0.511244	0.971466
CH5424802	-0.104219	42	0.511294	0.971466
Y-39983	-0.100243	43	0.522444	0.971466
Z-LLNle-CHO	0.265431	8	0.525198	0.971466
ZSTK474	0.0993854	43	0.526027	0.971466
VX-702	-0.104012	38	0.534307	0.971466
AG-014699	-0.102256	39	0.535627	0.971466
Bosutinib	-0.103026	38	0.538209	0.971466
EKB-569	0.0976979	42	0.53821	0.971466
GNF-2	-0.255305	8	0.541698	0.971466
MS-275	0.219364	10	0.542574	0.971466
Gemcitabine	-0.0947672	43	0.545524	0.971466
Obatoclax Mesylate	-0.0918424	43	0.558047	0.971466
RDEA119	-0.09359	41	0.560556	0.971466
FH535	0.0910647	43	0.5614	0.971466
PF-562271	-0.0920258	42	0.562165	0.971466
AC220	0.0919764	42	0.562375	0.971466
S-Trityl-L-cysteine	-0.242046	8	0.563578	0.971466
Shikonin	0.0909004	42	0.566976	0.971466
Saracatinib	0.20619	10	0.56765	0.971466
JNJ-26854165	-0.0932265	39	0.572422	0.971466
OSU-03012	-0.0870395	43	0.5789	0.971466
PHA-665752	-0.197881	10	0.58369	0.971466
I-BET-762	-0.0854137	43	0.586037	0.971466
NG-25	-0.0836236	43	0.593941	0.971466
JW-7-24-1	0.0841785	42	0.5961	0.971466
KIN001-135	-0.189145	10	0.600733	0.971466
JQ-1	0.0797217	45	0.602666	0.971466
QL-VIII-58	0.120366	21	0.603269	0.971466
BX-795	-0.0878508	37	0.605131	0.971466
Piperlongumine	0.0828422	41	0.606601	0.971466
AZD8055	0.087398	37	0.607	0.971466
FK866	-0.0829305	40	0.610931	0.971466
Rapamycin	0.18269	10	0.613439	0.971466
PHA-793887	-0.0791797	42	0.618173	0.971466
SB 216763	-0.0885538	34	0.618471	0.971466
GSK690693	0.078811	42	0.619815	0.971466
SB 505124	0.0791634	41	0.622726	0.971466
PI-103	0.0775673	42	0.625366	0.971466
A-770041	-0.204144	8	0.627732	0.971466
WH-4-023	0.197724	8	0.638817	0.971466
Lenalidomide	-0.0774093	38	0.644127	0.971466
Roscovitine	-0.178788	9	0.64534	0.971466
SB52334	-0.0719501	43	0.646593	0.971466
Bortezomib	-0.16558	10	0.647561	0.971466
KIN001-055	-0.0707793	43	0.651974	0.971466
XMD8-85	0.17219	9	0.65777	0.971466
TL-2-105	0.0660063	43	0.674093	0.971466
DMOG	-0.0668311	42	0.674109	0.971466
Crizotinib	0.151689	10	0.675711	0.971466
CCT018159	0.0688306	39	0.677149	0.971466
Erlotinib	0.192413	7	0.679363	0.971466
HG-6-64-1	0.0646091	42	0.684373	0.971466
UNC1215	0.0661083	40	0.685263	0.971466
Tamoxifen	0.065198	41	0.685483	0.971466
XMD13-2	-0.062394	42	0.69466	0.971466
Embelin	0.0612685	43	0.69632	0.971466
BMS-509744	-0.163408	8	0.699021	0.971466
HG-5-113-01	0.0892662	21	0.700393	0.971466
KIN001-102	0.0598669	43	0.702945	0.971466
EX-527	-0.0581258	43	0.711205	0.971466
Temsirolimus	0.0617562	38	0.712631	0.971466
MPS-1-IN-1	0.056959	43	0.716759	0.971466
AZD7762	0.0590244	38	0.724836	0.971466
BIRB 0796	0.0583536	37	0.731553	0.971466
UNC0638	0.0522759	45	0.733072	0.971466
Salubrinal	-0.12839	9	0.742012	0.971466
XMD14-99	-0.0522483	42	0.742448	0.971466
JNK Inhibitor VIII	-0.0547602	37	0.747527	0.971466
YM-155	0.0498651	43	0.750827	0.971466
BMS-345541	-0.049526	43	0.752468	0.971466
LY317615	-0.0486293	43	0.756812	0.971466
GW843682X	0.130633	8	0.757835	0.971466
Veliparib	-0.0516492	38	0.758115	0.971466
Bleomycin	-0.0471127	43	0.764176	0.971466
T0901317	0.0474226	42	0.76553	0.971466
pac-1	-0.0450987	43	0.773987	0.971466
681640	-0.0533336	31	0.775683	0.971466
Thapsigargin	-0.0439944	43	0.779381	0.971466
Vorinostat	-0.0459777	38	0.784006	0.971466
GW 441756	0.0458691	38	0.784504	0.971466
GSK-650394	-0.0422877	43	0.787739	0.971466
GDC-0449	0.0451346	38	0.787875	0.971466
CP466722	-0.041748	43	0.790387	0.971466
NVP-BEZ235	0.0439961	37	0.795976	0.971466
LFM-A13	-0.0405572	43	0.796237	0.971466
IPA-3	-0.0404951	43	0.796542	0.971466
BAY 61-3606	0.0395273	43	0.801305	0.971466
FMK	0.039295	43	0.80245	0.971466
Tubastatin A	-0.0388108	43	0.804836	0.971466
KIN001-244	0.0383908	43	0.806908	0.971466
AT-7519	0.0379849	43	0.808911	0.971466
A-443654	-0.102619	8	0.808936	0.971466
Mitomycin-C	-0.0377215	43	0.810212	0.971466
THZ-2-49	-0.0368181	43	0.814676	0.971466
QL-X-138	-0.0334671	42	0.833352	0.971466
QL-XII-47	0.0306602	43	0.845257	0.971466
CCT007093	-0.0309354	41	0.84774	0.971466
Dasatinib	-0.0813005	8	0.848232	0.971466
Cisplatin	-0.03042	38	0.856133	0.971466
THZ-2-102-1	-0.0283348	43	0.856866	0.971466
CUDC-101	-0.0281406	43	0.857837	0.971466
CP724714	-0.0275681	42	0.862413	0.971466
SNX-2112	-0.0271214	43	0.862936	0.971466
CHIR-99021	-0.0260307	45	0.865219	0.971466
Elesclomol	0.0265186	38	0.874427	0.971466
rTRAIL	0.0249078	41	0.877153	0.971466
Navitoclax	-0.0261473	37	0.877913	0.971466
KIN001-270	-0.0235386	43	0.880902	0.971466
AICAR	0.0241265	38	0.885676	0.971466
Afatinib	0.0217319	41	0.892719	0.971466
lapatinib	0.0486597	9	0.901067	0.971466
JQ12	0.0194784	42	0.902553	0.971466
VX-680	0.0497573	8	0.906859	0.971466
Paclitaxel	-0.0493477	8	0.907623	0.971466
Talazoparib	-0.0177486	41	0.912298	0.971466
AR-42	-0.0170857	43	0.913405	0.971466
KU-55933	0.0184827	37	0.913538	0.971466
Tipifarnib	-0.0169286	43	0.914198	0.971466
Sunitinib	-0.0450044	8	0.915731	0.971466
PF-4708671	-0.0172251	39	0.917107	0.971466
STF-62247	-0.0159401	43	0.919191	0.971466
Docetaxel	-0.0163412	38	0.922429	0.971466
RO-3306	-0.0165101	37	0.922737	0.971466
AS605240	-0.0143268	43	0.927347	0.971466
OSI-027	0.0135435	42	0.932161	0.971466
Belinostat	-0.0132548	43	0.93277	0.971466
GSK429286A	-0.0118417	43	0.939924	0.971466
Vinblastine	-0.0125582	38	0.940349	0.971466
AS601245	0.011576	43	0.941269	0.971466
TAK-715	-0.0109632	43	0.944373	0.971466
Tivozanib	0.00794789	42	0.960159	0.981815
BX-912	-0.00700396	43	0.964446	0.981815
XL-184	0.00666449	43	0.966168	0.981815
Imatinib	0.00792714	10	0.98266	0.992774
AKT inhibitor VIII	-0.00301852	42	0.984864	0.992774
BMS-708163	0.00133458	45	0.993058	0.993861
CAY10603	0.00120902	43	0.993861	0.993861

## Sheet: Supplementary Table 1b
Drug	Estimate	n	P value	FDR
Methotrexate	-0.437989	38	0.00595545	0.977489
KIN001-266	-0.400474	43	0.00778876	0.977489
5-Fluorouracil	-0.372782	43	0.0138194	0.980514
CX-5461	-0.343517	43	0.0241122	0.980514
linifanib	-0.329634	42	0.0330246	0.980514
Piperlongumine	0.329245	41	0.0355527	0.980514
NSC-87877	0.325265	42	0.0355642	0.980514
VNLG/124	-0.317062	43	0.0382993	0.980514
PD173074	0.335059	37	0.0426473	0.980514
BIX02189	-0.294751	43	0.0550194	0.980514
CAL-101	0.26816	43	0.0821005	0.980514
TGX221	0.57157	10	0.0843191	0.980514
Cytarabine	-0.26599	38	0.106499	0.980514
BMS-708163	-0.242825	45	0.108002	0.980514
XMD15-27	-0.250413	42	0.109712	0.980514
PD-0325901	-0.259688	37	0.120622	0.980514
XAV-939	0.245655	41	0.121587	0.980514
NSC-207895	-0.236364	43	0.127013	0.980514
Camptothecin	-0.251888	38	0.127112	0.980514
Ruxolitinib	-0.232862	43	0.13291	0.980514
BHG712	-0.229371	43	0.138987	0.980514
JW-7-24-1	0.224071	42	0.153714	0.980514
Gefitinib	-0.232645	38	0.159847	0.980514
Doxorubicin	-0.216635	43	0.162912	0.980514
OSI-930	0.208706	42	0.184704	0.980514
WZ-1-84	-0.5178	8	0.188705	0.980514
Zibotentan	-0.20394	43	0.189603	0.980514
AMG-706	-0.21529	37	0.200659	0.980514
TG-101348	0.20055	42	0.202851	0.980514
TW 37	-0.207355	39	0.20529	0.980514
Tamoxifen	0.197617	41	0.215534	0.980514
AZD6482	0.188748	44	0.219809	0.980514
AUY922	-0.190272	43	0.221657	0.980514
Epothilone B	-0.187266	43	0.22918	0.980514
TL-1-85	-0.186226	43	0.231822	0.980514
CGP-082996	-0.474795	8	0.234502	0.980514
VX-11e	-0.184844	43	0.235367	0.980514
KU-55933	0.19456	37	0.248537	0.980514
GSK690693	0.179986	42	0.254042	0.980514
GSK269962A	0.173213	45	0.255171	0.980514
Axitinib	0.188885	38	0.256069	0.980514
Foretinib	-0.174557	43	0.262911	0.980514
AZD8055	0.188684	37	0.263393	0.980514
GW-2580	0.176213	42	0.264298	0.980514
AZ628	-0.384809	10	0.272193	0.980514
TPCA-1	-0.169207	43	0.278048	0.980514
SB52334	-0.169043	43	0.278522	0.980514
Ispinesib Mesylate	0.166351	43	0.286359	0.980514
Y-39983	-0.166231	43	0.286711	0.980514
HG-5-113-01	-0.241517	21	0.291556	0.980514
Etoposide	-0.166175	42	0.292904	0.980514
Lisitinib	-0.163971	43	0.293407	0.980514
Bryostatin 1	-0.163123	43	0.295944	0.980514
YM-155	-0.162226	43	0.298645	0.980514
CI-1040	-0.171238	38	0.303978	0.980514
GNF-2	-0.416724	8	0.30439	0.980514
Gemcitabine	-0.15559	43	0.319109	0.980514
QL-VIII-58	0.22847	21	0.319188	0.980514
MP470	0.156237	42	0.323125	0.980514
SL 0101-1	0.166272	37	0.325338	0.980514
AR-42	-0.15238	43	0.329318	0.980514
681640	0.180159	31	0.332132	0.980514
MPS-1-IN-1	0.150184	43	0.336418	0.980514
BMS-509744	-0.38978	8	0.339812	0.980514
Vinblastine	-0.158779	38	0.341025	0.980514
Parthenolide	-0.332376	10	0.348066	0.980514
Belinostat	-0.146535	43	0.348421	0.980514
GDC-0941	0.150168	41	0.348689	0.980514
SB590885	-0.160059	36	0.351081	0.980514
FR-180204	-0.14405	43	0.356748	0.980514
HG-6-64-1	0.145733	42	0.357111	0.980514
Phenformin	0.14306	43	0.360096	0.980514
A-770041	-0.36993	8	0.367064	0.980514
LY317615	-0.140949	43	0.3673	0.980514
XL-184	0.139778	43	0.371334	0.980514
AICAR	-0.148285	38	0.374281	0.980514
NG-25	-0.138436	43	0.37599	0.980514
AC220	0.139874	42	0.376976	0.980514
IOX2	0.140045	41	0.382493	0.980514
CAY10603	-0.135692	43	0.385618	0.980514
BIRB 0796	-0.146896	37	0.385621	0.980514
FH535	0.135109	43	0.38768	0.980514
THZ-2-49	-0.134116	43	0.391209	0.980514
VX-702	-0.140911	38	0.398761	0.980514
FTI-277	-0.133393	42	0.399693	0.980514
HG-5-88-01	0.193313	21	0.401138	0.980514
Bleomycin (50 uM)	0.132729	42	0.402064	0.980514
XMD11-85h	0.192444	21	0.4033	0.980514
Dabrafenib	-0.134972	40	0.406324	0.980514
XMD14-99	0.131248	42	0.407382	0.980514
I-BET-762	-0.129381	43	0.4083	0.980514
KIN001-244	-0.12847	43	0.411636	0.980514
Nutlin-3a (-)	0.137382	37	0.41746	0.980514
KIN001-236	-0.126835	43	0.417659	0.980514
JNK-9L	0.128112	42	0.418778	0.980514
NU-7441	0.13458	37	0.42711	0.980514
CEP-701	-0.129165	38	0.439595	0.980514
AKT inhibitor VIII	-0.122245	42	0.44057	0.980514
THZ-2-102-1	-0.119722	43	0.444455	0.980514
GSK2126458	0.119659	42	0.450371	0.980514
PF-4708671	0.123632	39	0.453348	0.980514
PHA-793887	-0.118783	42	0.453719	0.980514
QL-XI-92	0.117584	42	0.458324	0.980514
IPA-3	0.116132	43	0.45833	0.980514
Selumetinib	-0.118187	41	0.461761	0.980514
RO-3306	-0.12429	37	0.463604	0.980514
ATRA	-0.121442	38	0.46765	0.980514
PLX4720	-0.115568	41	0.471814	0.980514
Elesclomol	0.119014	38	0.476662	0.980514
CUDC-101	-0.110174	43	0.48186	0.980514
BMS-345541	-0.109594	43	0.484184	0.980514
Genentech Cpd 10	0.108419	43	0.488909	0.980514
S-Trityl-L-cysteine	-0.285629	8	0.492862	0.980514
NPK76-II-72-1	0.106164	43	0.498047	0.980514
YK 4-279	0.11646	36	0.498781	0.980514
Sorafenib	-0.24112	10	0.502161	0.980514
CHIR-99021	0.101385	45	0.507533	0.980514
Bortezomib	-0.236084	10	0.511401	0.980514
Pyrimethamine	0.233985	10	0.515273	0.980514
Docetaxel	-0.108673	38	0.516045	0.980514
DMOG	-0.102775	42	0.517194	0.980514
BX-795	0.103874	37	0.540661	0.980514
Tipifarnib	-0.0958512	43	0.540917	0.980514
EKB-569	0.095578	42	0.547105	0.980514
CH5424802	-0.0942929	42	0.552531	0.980514
TAE684	-0.211034	10	0.55838	0.980514
Salubrinal	-0.224733	9	0.561012	0.980514
TL-2-105	0.0897222	43	0.567209	0.980514
Roscovitine	-0.219817	9	0.569834	0.980514
ZSTK474	0.0880254	43	0.574591	0.980514
UNC0638	-0.085665	45	0.575809	0.980514
Trametinib	-0.0901199	40	0.580248	0.980514
QL-XII-47	0.085855	43	0.584096	0.980514
OSI-027	0.086458	42	0.58615	0.980514
Olaparib	-0.0869412	41	0.588849	0.980514
Nilotinib	-0.0964923	33	0.593216	0.980514
Lenalidomide	-0.0887782	38	0.596089	0.980514
SNX-2112	-0.0808719	43	0.606182	0.980514
BMS-536924	-0.0794087	44	0.608382	0.980514
Erlotinib	0.235341	7	0.611444	0.980514
Shikonin	0.0801729	42	0.61376	0.980514
WZ3105	0.0796745	42	0.615973	0.980514
Mitomycin-C	-0.078247	43	0.617958	0.980514
EX-527	-0.0770627	43	0.623303	0.980514
Cyclopamine	0.189209	9	0.625862	0.980514
CCT007093	-0.078404	41	0.626077	0.980514
PI-103	0.077173	42	0.62713	0.980514
PF-562271	0.0765054	42	0.630122	0.980514
BI-2536	0.202465	8	0.630625	0.980514
Tivozanib	0.0735282	42	0.643534	0.980514
Crizotinib	0.166218	10	0.646279	0.980514
GSK429286A	-0.0708191	43	0.651791	0.980514
A-443654	-0.188998	8	0.653977	0.980514
rTRAIL	0.0684802	41	0.670526	0.980514
XMD8-92	0.0983066	21	0.671609	0.980514
pac-1	-0.0653299	43	0.67725	0.980514
T0901317	0.0643991	42	0.685345	0.980514
Afatinib	-0.0650442	41	0.686187	0.980514
Vorinostat	-0.0663678	38	0.692187	0.980514
temsirolimus	-0.064394	38	0.700912	0.980514
FK866	0.0624373	40	0.701912	0.980514
BMS-754807	-0.0600664	43	0.702001	0.980514
Talazoparib	0.06149	41	0.702525	0.980514
EHT 1864	0.0612853	41	0.70347	0.980514
NVP-BEZ235	0.0628084	37	0.711904	0.980514
AT-7519	-0.0573145	43	0.715065	0.980514
CGP-60474	0.152007	8	0.719347	0.980514
QL-XII-61	0.0893521	18	0.724403	0.980514
JW-7-52-1	0.147891	8	0.726722	0.980514
UNC1215	0.0553295	40	0.734536	0.980514
Bosutinib	-0.0568027	38	0.734811	0.980514
ZM-447439	0.0606561	33	0.737386	0.980514
Bleomycin	-0.0526158	43	0.737557	0.980514
AP-24534	-0.0520917	42	0.743194	0.980514
GSK-650394	-0.0508924	43	0.745863	0.980514
QL-X-138	0.0511559	42	0.747654	0.980514
Temozolomide	-0.052091	40	0.749558	0.980514
MG-132	-0.115252	10	0.751209	0.980514
AZD7762	-0.0518018	38	0.757422	0.980514
CP724714	-0.0486766	42	0.759512	0.980514
Paclitaxel	-0.12377	8	0.77029	0.980514
Veliparib	-0.0489501	38	0.770406	0.980514
Masitinib	0.0464031	42	0.770433	0.980514
FMK	0.0455872	43	0.771604	0.980514
GDC-0449	0.048513	38	0.772402	0.980514
LFM-A13	-0.0448056	43	0.775418	0.980514
GSK1070916	0.0439585	43	0.779557	0.980514
YM201636	-0.0423649	43	0.78736	0.980514
KIN001-260	-0.0421921	43	0.788208	0.980514
JQ-1	-0.0409484	45	0.789414	0.980514
Obatoclax Mesylate	0.0417602	43	0.790327	0.980514
Imatinib	-0.0941389	10	0.795886	0.980514
Bexarotene	-0.0405682	43	0.796182	0.980514
Tubastatin A	-0.0403868	43	0.797074	0.980514
VX-680	-0.107328	8	0.8003	0.980514
STF-62247	-0.0395113	43	0.801384	0.980514
Cisplatin	-0.0415763	38	0.804259	0.980514
SB 216763	0.0438129	34	0.805656	0.980514
Vinorelbine	-0.0389863	42	0.806357	0.980514
PHA-665752	-0.0870467	10	0.811022	0.980514
GSK-1904529A	-0.0374013	43	0.811794	0.980514
Navitoclax	-0.0402542	37	0.813007	0.980514
MK-2206	0.0405386	36	0.814408	0.980514
Sunitinib	-0.0980834	8	0.81727	0.980514
Embelin	-0.0338535	43	0.829368	0.980514
Lapatinib	-0.0824196	9	0.833044	0.980514
MS-275	0.0762349	10	0.834202	0.980514
OSU-03012	0.0327395	43	0.834904	0.980514
Thapsigargin	-0.0325632	43	0.83578	0.980514
Bicalutamide	0.0319827	44	0.836717	0.980514
PD-0332991	-0.0350594	36	0.839139	0.980514
JNJ-26854165	-0.0331046	39	0.841429	0.980514
BX-912	-0.0303174	43	0.846966	0.980514
RDEA119	-0.0308489	41	0.848161	0.980514
PIK-93	0.0297344	43	0.849875	0.980514
XMD13-2	0.0299449	42	0.85068	0.980514
JNK Inhibitor VIII	0.0312862	37	0.854155	0.980514
JQ12	0.0289994	42	0.855344	0.980514
PFI-1	0.0289563	41	0.857377	0.980514
XMD8-85	0.0636859	9	0.870698	0.980514
SB 505124	-0.025556	41	0.873981	0.980514
QS11	-0.0246392	43	0.875377	0.980514
MLN4924	0.0281841	33	0.876275	0.980514
Cetuximab	0.0255092	39	0.877494	0.980514
BAY 61-3606	0.0232919	43	0.882142	0.980514
AG-014699	-0.0243853	39	0.882853	0.980514
Rapamycin	0.0480868	10	0.895053	0.980824
CCT018159	0.0193677	39	0.906839	0.980824
SGC0946	0.0183983	40	0.910283	0.980824
Z-LLNle-CHO	0.0462291	8	0.913444	0.980824
KIN001-270	-0.0168555	43	0.914567	0.980824
KIN001-055	-0.0167086	43	0.915309	0.980824
WH-4-023	0.0446318	8	0.916426	0.980824
TAK-715	0.0161174	43	0.918295	0.980824
SN-38	0.0139043	42	0.930357	0.980824
LAQ824	0.0132769	43	0.932658	0.980824
CMK	0.0345716	8	0.93523	0.980824
GW 441756	-0.0128851	38	0.938799	0.980824
17-AAG	0.0118414	37	0.944545	0.980824
GW843682X	-0.0279126	8	0.947691	0.980824
Pazopanib	0.00984814	43	0.950024	0.980824
CP466722	0.00902888	43	0.954177	0.980824
(5Z)-7-Oxozeaenol	0.00892336	40	0.956419	0.980824
AS601245	0.00755796	43	0.961636	0.980824
AS605240	0.00706131	43	0.964155	0.980824
Dasatinib	-0.0188644	8	0.964638	0.980824
KIN001-102	-0.00685665	43	0.965193	0.980824
Saracatinib	-0.00966595	10	0.978858	0.985938
KIN001-135	-0.00858791	10	0.981215	0.985938
ZG-10	-0.00524145	21	0.98201	0.985938
Midostaurin	-0.000380377	42	0.998092	0.998092

## Sheet: Supplementary Table 1c
Drug	Estimate	n	P value	FDR
BX-912	-0.167758	611	3.45358e-06	0.00086685
I-BET-762	-0.133128	608	2.89164e-05	0.00362901
GSK1070916	-0.147464	611	0.000115564	0.00791321
NPK76-II-72-1	-0.136736	612	0.000126107	0.00791321
NG-25	-0.133028	612	0.000188348	0.00945508
TL-1-85	-0.127154	612	0.000416438	0.01691
LAQ824	-0.142514	593	0.000520942	0.01691
CAY10603	-0.125442	608	0.000538964	0.01691
JW-7-24-1	-0.118919	611	0.00075747	0.021125
SNX-2112	-0.120907	612	0.000933089	0.0227894
Genentech Cpd 10	-0.12271	611	0.00116112	0.0227894
JQ-1	-0.129595	648	0.00116701	0.0227894
QS11	-0.138831	593	0.0012554	0.0227894
Foretinib	-0.126452	612	0.00127112	0.0227894
JQ12	-0.132191	598	0.00180017	0.0301228
CUDC-101	-0.111382	608	0.00276978	0.043451
Vinorelbine	-0.120726	598	0.00427746	0.059127
Ispinesib Mesylate	-0.111068	611	0.00432708	0.059127
Belinostat	-0.108157	608	0.00447575	0.059127
TG-101348	-0.0966751	611	0.00495981	0.0622456
UNC0638	-0.101272	645	0.00525029	0.0627535
YM201636	-0.108879	612	0.00561317	0.0640412
GSK429286A	-0.108142	611	0.00597159	0.0651682
OSU-03012	-0.113041	593	0.00664488	0.066052
HG-6-64-1	-0.110643	598	0.00683497	0.066052
IPA-3	-0.109041	593	0.00709494	0.066052
GSK690693	-0.104301	611	0.00745819	0.066052
THZ-2-102-1	-0.0992344	612	0.0075429	0.066052
GSK-650394	-0.115259	593	0.00763151	0.066052
QL-X-138	-0.0970704	611	0.00885718	0.0732565
KIN001-102	-0.0952959	611	0.00904761	0.0732565
BIX02189	-0.0983785	612	0.00989252	0.0759173
PIK-93	-0.0927532	612	0.00998116	0.0759173
TPCA-1	-0.0901072	612	0.0115805	0.0839776
Tipifarnib	-0.108679	593	0.0120202	0.0839776
QL-XII-47	-0.0999616	611	0.0120446	0.0839776
CX-5461	-0.0967617	608	0.0129131	0.0864629
AR-42	-0.0903986	608	0.01309	0.0864629
Tubastatin A	-0.0905552	608	0.0143372	0.0922728
BMS-345541	-0.0923348	611	0.0155796	0.0968372
AP-24534	-0.0964027	598	0.015818	0.0968372
Epothilone B	-0.100915	593	0.0163856	0.0979235
MS-275	-0.152702	233	0.0189043	0.110348
Doxorubicin	-0.100332	593	0.0193623	0.110453
QL-XI-92	-0.0851394	611	0.0205669	0.114717
Etoposide	-0.0973489	598	0.0218868	0.119426
TAK-715	-0.0926368	611	0.0231235	0.120267
XMD13-2	-0.0881614	611	0.0232634	0.120267
Y-39983	-0.0889894	612	0.0234783	0.120267
YM-155	-0.0910121	608	0.0239838	0.120302
UNC1215	-0.0949994	587	0.0244439	0.120302
WH-4-023	-0.142006	234	0.0262157	0.126541
BHG712	-0.0803575	612	0.0295257	0.139829
KIN001-244	-0.0812986	612	0.0308833	0.14355
Pyrimethamine	-0.141707	233	0.0320602	0.144509
GW843682X	-0.137684	235	0.0326358	0.144509
OSI-027	-0.0791391	611	0.0329029	0.144509
BAY 61-3606	-0.0899526	593	0.0333924	0.144509
TL-2-105	-0.083176	611	0.0344863	0.146713
VX-680	-0.137458	234	0.0366078	0.15216
Obatoclax Mesylate	-0.0886149	593	0.0369791	0.15216
XMD8-92	0.120813	300	0.0387923	0.157046
XMD8-85	-0.133867	230	0.0398879	0.158919
ZSTK474	-0.0754457	611	0.0444967	0.174511
A-770041	-0.134039	235	0.0466517	0.180147
Mitomycin-C	-0.082963	593	0.0531181	0.20201
JNK Inhibitor VIII	0.0849158	540	0.054073	0.202246
Thapsigargin	-0.0824249	593	0.0549543	0.202246
CP466722	-0.0688456	611	0.0557512	0.202246
GSK269962A	-0.0758454	631	0.0564034	0.202246
AT-7519	-0.0683804	611	0.0609902	0.215613
Parthenolide	-0.122878	231	0.0629266	0.219369
17-AAG	0.0763978	540	0.064883	0.223091
5-Fluorouracil	-0.071932	608	0.0659976	0.223857
KIN001-135	-0.128789	232	0.0673219	0.225071
CAL-101	-0.0711159	611	0.0681491	0.225071
FK866	-0.0695314	594	0.069717	0.226766
Masitinib	-0.0697256	611	0.0731018	0.226766
PHA-793887	-0.0627594	611	0.0733177	0.226766
MG-132	-0.111037	232	0.0733407	0.226766
Vorinostat	-0.0669778	544	0.0734183	0.226766
BI-2536	-0.116217	235	0.074083	0.226766
WZ3105	-0.0659685	611	0.0752873	0.22767
JNK-9L	-0.0759893	598	0.0761925	0.22767
Selumetinib	0.068573	620	0.0779204	0.230094
Sorafenib	-0.123249	234	0.0794184	0.231791
DMOG	-0.06804	598	0.0822877	0.235789
Dasatinib	-0.114265	234	0.0834529	0.235789
Trametinib	0.0684957	587	0.083897	0.235789
Gemcitabine	-0.0730466	593	0.0845459	0.235789
Midostaurin	-0.0725009	598	0.0892918	0.246288
A-443654	-0.106859	234	0.101077	0.272421
Navitoclax	-0.0678974	540	0.101405	0.272421
Bexarotene	-0.0712541	593	0.102022	0.272421
NSC-207895	-0.0661048	608	0.103557	0.273608
Methotrexate	-0.0581439	543	0.108596	0.282088
KIN001-236	-0.0664789	612	0.109014	0.282088
GSK-1904529A	-0.065612	593	0.111626	0.2859
Embelin	-0.0676406	593	0.116034	0.294186
Sunitinib	-0.101725	234	0.117523	0.294983
JW-7-52-1	-0.0995262	235	0.119686	0.297436
T0901317	-0.0624057	611	0.121474	0.29892
Temozolomide	-0.0660132	587	0.13037	0.317697
Bicalutamide	-0.0621031	645	0.133785	0.319326
Camptothecin	-0.062648	544	0.135693	0.319326
Gefitinib	-0.0635536	544	0.136065	0.319326
FR-180204	-0.0622261	612	0.136127	0.319326
NVP-BEZ235	0.0641891	535	0.146927	0.341469
KIN001-260	-0.054578	612	0.148744	0.34252
RDEA119	0.055691	619	0.150886	0.344294
KIN001-270	-0.059875	612	0.152733	0.345368
PLX4720	-0.0526972	618	0.156378	0.349025
SB52334	-0.0584802	612	0.157131	0.349025
Imatinib	-0.0971869	240	0.162104	0.356912
VNLG/124	-0.0545081	608	0.164628	0.359319
CP724714	-0.0561885	611	0.171329	0.370722
THZ-2-49	-0.0496354	612	0.173442	0.372084
SL 0101-1	0.0600556	534	0.188101	0.400112
CMK	-0.0884042	234	0.194508	0.410265
WZ-1-84	-0.0846515	234	0.208144	0.435367
Salubrinal	-0.0841658	231	0.210159	0.435949
AS605240	0.0514901	611	0.214147	0.436602
Cytarabine	-0.0547665	544	0.214665	0.436602
EKB-569	-0.0502507	611	0.215692	0.436602
AUY922	-0.0517872	593	0.219437	0.437917
GW-2580	-0.0524819	611	0.222746	0.437917
lapatinib	0.0790133	230	0.22277	0.437917
S-Trityl-L-cysteine	-0.0777506	234	0.22332	0.437917
Rapamycin	-0.0763235	239	0.230151	0.443954
CCT018159	-0.0510865	588	0.232362	0.443954
ZG-10	-0.066577	300	0.232793	0.443954
HG-5-88-01	0.0697818	300	0.233474	0.443954
XAV-939	-0.0502722	596	0.237097	0.44705
STF-62247	-0.0476689	608	0.238664	0.44705
Shikonin	-0.0487201	598	0.240658	0.447446
VX-11e	-0.0479995	612	0.244189	0.450673
Temsirolimus	0.0471849	544	0.261937	0.4799
Linifanib	-0.0473899	611	0.266447	0.484624
pac-1	-0.0475072	593	0.274295	0.49531
NSC-87877	-0.0466044	598	0.277861	0.498165
Saracatinib	-0.0741997	240	0.28064	0.499579
681640	0.0494208	498	0.287407	0.507912
AC220	-0.0452139	611	0.289368	0.507912
Paclitaxel	-0.0658591	235	0.296149	0.516203
PHA-665752	-0.0621642	240	0.31425	0.543978
XMD14-99	-0.0402197	611	0.322483	0.554406
BMS-509744	-0.0660104	235	0.332073	0.56701
AKT inhibitor VIII	-0.0405297	598	0.338114	0.573422
SB 505124	-0.0397834	604	0.347464	0.583469
XMD15-27	-0.0389123	611	0.352698	0.583469
Z-LLNle-CHO	-0.0539602	234	0.35296	0.583469
Nilotinib	-0.0411702	518	0.353336	0.583469
XL-184	-0.0383594	612	0.35722	0.586028
CI-1040	0.0380895	538	0.359752	0.586349
CGP-082996	-0.0622517	234	0.366124	0.592885
LFM-A13	-0.0378164	593	0.377048	0.603795
BMS-708163	-0.0368261	649	0.378429	0.603795
TW 37	-0.0362753	598	0.380078	0.603795
Dabrafenib	-0.0320621	587	0.392858	0.618717
PD-0325901	0.0351994	535	0.394401	0.618717
Lenalidomide	0.0368516	544	0.404776	0.630153
KIN001-266	-0.0351445	612	0.406712	0.630153
(5Z)-7-Oxozeaenol	0.0317405	594	0.415173	0.636751
AICAR	0.0316203	543	0.416044	0.636751
rTRAIL	-0.0349941	596	0.419476	0.637198
Erlotinib	0.0514366	213	0.421414	0.637198
AS601245	-0.0338549	593	0.427411	0.64085
Talazoparib	-0.0329875	596	0.428936	0.64085
MPS-1-IN-1	-0.030997	612	0.437221	0.643262
Tivozanib	-0.0326337	611	0.438285	0.643262
Pazopanib	-0.0324054	593	0.439495	0.643262
RO-3306	0.0341638	540	0.440844	0.643262
Cyclopamine	-0.0519464	230	0.443364	0.643262
CGP-60474	-0.0491461	234	0.4491	0.643738
Bryostatin 1	-0.0324051	593	0.450837	0.643738
Afatinib	-0.0281631	621	0.451941	0.643738
Tamoxifen	-0.0314893	604	0.454592	0.643738
Piperlongumine	-0.0301738	604	0.456515	0.643738
Bortezomib	-0.0460152	232	0.469862	0.658857
Bleomycin (50 uM)	0.0273795	605	0.481249	0.671075
GDC-0941	-0.0281566	619	0.498552	0.689526
CEP-701	-0.0272832	544	0.499975	0.689526
EX-527	-0.027493	608	0.522106	0.716113
Cetuximab	-0.0256126	570	0.532157	0.725932
Nutlin-3a (-)	0.0266835	540	0.537641	0.72917
Olaparib	-0.0257302	621	0.540508	0.72917
SN-38	-0.0252046	603	0.543246	0.72917
IOX2	-0.0248547	606	0.554683	0.740561
BMS-754807	-0.0242493	593	0.566103	0.743891
Crizotinib	-0.0377273	239	0.568105	0.743891
NU-7441	0.0257878	540	0.572671	0.743891
QL-XII-61	-0.0333818	282	0.57389	0.743891
JNJ-26854165	0.0236735	598	0.574388	0.743891
PFI-1	-0.0227315	606	0.577835	0.743891
FH535	-0.0235867	593	0.579064	0.743891
FMK	-0.0244147	550	0.580887	0.743891
Bleomycin	-0.0236156	593	0.587415	0.7459
BIRB 0796	0.0244947	540	0.588399	0.7459
MP470	0.0224412	611	0.596674	0.752589
Phenformin	-0.0200322	608	0.602341	0.755938
Veliparib	0.0226111	544	0.606161	0.756947
AZ628	-0.0321299	234	0.614409	0.763391
AMG-706	0.0224664	540	0.617404	0.763391
ATRA	-0.0202464	544	0.626339	0.76977
KIN001-055	-0.0206065	612	0.628696	0.76977
Axitinib	-0.0209917	544	0.633047	0.77132
HG-5-113-01	-0.0264592	300	0.636109	0.77132
Bosutinib	-0.0200371	544	0.644111	0.777269
SB590885	-0.0175319	528	0.651544	0.782476
PF-4708671	-0.0185344	598	0.666313	0.795521
GNF-2	0.029085	234	0.670591	0.795521
GW 441756	-0.0188521	544	0.671914	0.795521
SGC0946	-0.0179364	587	0.68117	0.801025
XMD11-85h	-0.0245249	300	0.683824	0.801025
SB 216763	0.0185343	480	0.686137	0.801025
OSI-930	-0.0165765	611	0.694017	0.806473
LY317615	-0.0152096	611	0.716363	0.827958
AG-014699	0.0153073	598	0.719103	0.827958
GDC-0449	0.0146493	543	0.739871	0.84798
KU-55933	-0.0147204	540	0.746129	0.851266
YK 4-279	0.013901	524	0.756426	0.855953
VX-702	0.0131199	544	0.759649	0.855953
MLN4924	0.0144292	472	0.761318	0.855953
PI-103	-0.0112318	611	0.763878	0.855953
TGX221	-0.0177669	232	0.769182	0.858065
Elesclomol	-0.0113098	544	0.785316	0.872187
Lisitinib	0.0114479	593	0.789008	0.872428
GSK2126458	-0.00990458	611	0.798599	0.879159
AZD7762	0.00948729	544	0.811477	0.884189
BMS-536924	0.00911651	628	0.819254	0.884189
MK-2206	-0.0104788	521	0.819464	0.884189
Cisplatin	0.00984225	544	0.819865	0.884189
QL-VIII-58	0.012996	300	0.822606	0.884189
Docetaxel	0.00874563	544	0.824304	0.884189
Roscovitine	-0.014762	230	0.832754	0.88865
Vinblastine	-0.00844049	544	0.838834	0.88865
PF-562271	0.00847787	598	0.839084	0.88865
TAE684	0.012271	239	0.857189	0.90401
CH5424802	-0.00610673	611	0.88208	0.920592
Zibotentan	-0.00606112	612	0.883056	0.920592
EHT 1864	0.00625584	601	0.884397	0.920592
AZD8055	-0.00589482	535	0.887583	0.920592
CHIR-99021	0.00492927	648	0.900361	0.930002
CCT007093	0.00393455	601	0.926508	0.948079
PD-0332991	-0.00407602	521	0.927517	0.948079
ZM-447439	0.00407737	513	0.929193	0.948079
PD173074	-0.00261935	540	0.952894	0.965843
BX-795	0.00245614	540	0.954299	0.965843
Ruxolitinib	0.000945111	611	0.981982	0.986241
FTI-277	0.000847873	598	0.983695	0.986241
AZD6482	-0.000681189	647	0.986241	0.986241

## Sheet: Supplementary Table 1d
Drug	Estimate	n	P value	FDR
Erlotinib	0.032278	213	0.624073	0.811619
XMD8-85	-0.159884	230	0.0165684	0.0784654
Cyclopamine	-0.105289	230	0.129214	0.33784
Lapatinib	0.0728375	230	0.273769	0.542092
Roscovitine	-0.0777119	230	0.278209	0.542092
Parthenolide	-0.111968	231	0.106644	0.304178
Salubrinal	-0.00127825	231	0.985229	0.986588
KIN001-135	-0.0895543	232	0.216576	0.483835
Bortezomib	0.0599683	232	0.359274	0.630613
TGX221	0.0263781	232	0.671468	0.838272
MG-132	0.00487602	232	0.939215	0.986588
MS-275	-0.0858758	233	0.210926	0.482206
Pyrimethamine	-0.0724101	233	0.298999	0.555917
WH-4-023	-0.112133	234	0.089264	0.280066
GNF-2	0.102552	234	0.144673	0.364146
VX-680	-0.0958708	234	0.158345	0.38587
CGP-082996	-0.0882767	234	0.213246	0.482206
WZ-1-84	-0.0739551	234	0.286192	0.542599
A-443654	-0.0549133	234	0.414669	0.671497
CMK	-0.0534145	234	0.447451	0.678725
AZ628	0.0451774	234	0.49104	0.716427
Z-LLNle-CHO	0.0412065	234	0.491453	0.716427
S-Trityl-L-cysteine	-0.0432156	234	0.511827	0.729935
Sunitinib	-0.0425861	234	0.525856	0.737609
Sorafenib	-0.0396428	234	0.584526	0.784814
Dasatinib	-0.034848	234	0.609604	0.797117
CGP-60474	-0.0294539	234	0.659938	0.828222
GW843682X	-0.11921	235	0.0730703	0.23819
BI-2536	-0.119387	235	0.0749826	0.24129
BMS-509744	-0.0802963	235	0.252002	0.527105
A-770041	-0.0740842	235	0.287513	0.542599
JW-7-52-1	-0.00910072	235	0.890477	0.971782
Paclitaxel	0.00442123	235	0.945805	0.986588
TAE684	0.0762413	239	0.277874	0.542092
Crizotinib	0.0277007	239	0.684621	0.838272
Rapamycin	-0.0129083	239	0.844306	0.942435
PHA-665752	0.0347857	240	0.585459	0.784814
Saracatinib	0.0227335	240	0.748941	0.886718
Imatinib	-0.00206841	240	0.977041	0.986588
QL-XII-61	-0.0503388	282	0.403751	0.662363
ZG-10	-0.183888	300	0.00104365	0.0137872
XMD11-85h	-0.139804	300	0.0214066	0.0942639
XMD8-92	0.0605105	300	0.308683	0.557406
QL-VIII-58	-0.0513245	300	0.382129	0.652478
HG-5-88-01	-0.0497092	300	0.402757	0.662363
HG-5-113-01	-0.0452119	300	0.424961	0.672911
MLN4924	0.0157685	472	0.741064	0.884119
SB 216763	0.0764092	480	0.104484	0.30223
681640	0.123939	498	0.00863908	0.052888
ZM-447439	-0.0302601	513	0.508393	0.729181
Nilotinib	0.0023156	518	0.959047	0.986588
MK-2206	-0.0466612	521	0.306605	0.557406
PD-0332991	0.0354146	521	0.426641	0.672911
YK 4-279	0.0473611	524	0.29533	0.553193
SB590885	0.00215908	528	0.955284	0.986588
SL 0101-1	0.0669991	534	0.139666	0.357717
NVP-BEZ235	0.121309	535	0.00558332	0.0400404
PD-0325901	0.108357	535	0.0080144	0.0502904
AZD8055	0.032781	535	0.427881	0.672911
CI-1040	0.111553	538	0.00800235	0.0502904
17-AAG	0.187948	540	4.03168e-06	0.000298221
Nutlin-3a (-)	0.124976	540	0.00353886	0.0299431
Navitoclax	-0.0976535	540	0.0175864	0.081744
JNK Inhibitor VIII	0.0866206	540	0.0479852	0.174555
RO-3306	0.0641344	540	0.145078	0.364146
PD173074	0.0540349	540	0.21975	0.483835
AMG-706	0.0481606	540	0.281005	0.542556
KU-55933	0.0400857	540	0.37483	0.644399
BX-795	0.0248902	540	0.55887	0.77075
BIRB 0796	0.0257788	540	0.566559	0.77286
NU-7441	0.0136447	540	0.763923	0.896003
Methotrexate	-0.0736317	543	0.0447297	0.16757
GDC-0449	0.0406928	543	0.362432	0.631738
AICAR	0.017418	543	0.658387	0.828222
Vorinostat	-0.0981992	544	0.00948008	0.0553372
Docetaxel	0.0855749	544	0.0316972	0.130426
Temsirolimus	0.089877	544	0.0347137	0.138304
Camptothecin	-0.0801639	544	0.0594279	0.21009
Lenalidomide	0.0803134	544	0.072856	0.23819
Elesclomol	0.0547576	544	0.192803	0.465323
Cytarabine	-0.049472	544	0.268806	0.542092
Gefitinib	-0.0476802	544	0.270066	0.542092
CEP-701	0.0451172	544	0.270888	0.542092
Bosutinib	0.0427632	544	0.330477	0.588297
AZD7762	0.0337313	544	0.402575	0.662363
Veliparib	0.0277829	544	0.531901	0.737609
Axitinib	0.0251382	544	0.572633	0.776923
Vinblastine	0.0202746	544	0.629739	0.814341
Cisplatin	-0.0178252	544	0.684037	0.838272
ATRA	0.0155368	544	0.712391	0.861388
GW 441756	-0.0123977	544	0.783465	0.910416
VX-702	0.00409917	544	0.924859	0.986588
FMK	-0.0163838	550	0.712191	0.861388
Cetuximab	0.0476767	570	0.247237	0.522923
UNC1215	-0.120381	587	0.00434744	0.0341003
Trametinib	0.106689	587	0.00705385	0.0465925
Temozolomide	-0.073289	587	0.0933878	0.282038
Dabrafenib	0.0284516	587	0.448878	0.678725
SGC0946	0.0111871	587	0.79799	0.918786
CCT018159	0.0771044	588	0.0712754	0.23819
LAQ824	-0.0914895	593	0.0267968	0.1121
AUY922	0.0773921	593	0.0669987	0.233565
Thapsigargin	-0.0763507	593	0.0763054	0.242439
Bleomycin	0.0687492	593	0.114846	0.315674
BAY 61-3606	-0.0655209	593	0.122622	0.32398
IPA-3	-0.0575695	593	0.157265	0.38587
Tipifarnib	-0.05524	593	0.20391	0.476286
QS11	-0.0549128	593	0.204936	0.476286
OSU-03012	-0.034521	593	0.409843	0.66799
Embelin	-0.0341636	593	0.428947	0.672911
AS601245	0.0326473	593	0.445333	0.678725
Obatoclax Mesylate	-0.0223321	593	0.600747	0.793619
BMS-754807	-0.021631	593	0.609747	0.797117
GSK-1904529A	-0.0189091	593	0.647828	0.824451
FH535	0.0177933	593	0.676437	0.838272
Epothilone B	-0.0171644	593	0.684644	0.838272
Mitomycin-C	-0.0150892	593	0.726166	0.872094
GSK-650394	-0.0123873	593	0.77559	0.905456
Doxorubicin	-0.0113462	593	0.792468	0.916633
pac-1	-0.0080726	593	0.8531	0.943296
Bryostatin 1	-0.004476	593	0.917296	0.986588
Lisitinib	0.00225564	593	0.958066	0.986588
Pazopanib	-0.00183387	593	0.965209	0.986588
LFM-A13	-0.00157976	593	0.970654	0.986588
Bexarotene	-0.0010457	593	0.98093	0.986588
Gemcitabine	0.000724577	593	0.986404	0.986588
(5Z)-7-Oxozeaenol	0.111062	594	0.00430917	0.0341003
FK866	-0.0979836	594	0.0106411	0.0588374
XAV-939	-0.0685785	596	0.108044	0.304709
rTRAIL	-0.0251437	596	0.563514	0.77286
Talazoparib	0.00354193	596	0.932609	0.986588
JNJ-26854165	0.0870366	598	0.0379205	0.14872
JQ12	-0.0715066	598	0.0934777	0.282038
DMOG	-0.0658716	598	0.0937372	0.282038
Vinorelbine	-0.0694472	598	0.102333	0.302183
AP-24534	-0.0510539	598	0.203716	0.476286
JNK-9L	-0.0529045	598	0.218985	0.483835
Etoposide	-0.0464811	598	0.276303	0.542092
PF-562271	0.0363541	598	0.385441	0.653687
NSC-87877	0.0331852	598	0.441467	0.678725
HG-6-64-1	-0.0304255	598	0.459948	0.691298
PF-4708671	0.0293041	598	0.493792	0.716427
FTI-277	-0.0261228	598	0.530332	0.737609
Shikonin	-0.0188977	598	0.650364	0.824451
Midostaurin	-0.0157232	598	0.71382	0.861388
AG-014699	0.0100612	598	0.812477	0.926962
TW 37	0.00660886	598	0.872541	0.956366
AKT inhibitor VIII	-0.00526972	598	0.901274	0.979275
EHT 1864	0.0401174	601	0.349282	0.617393
CCT007093	0.0381403	601	0.36943	0.639495
SN-38	-0.0408877	603	0.327684	0.587491
SB 505124	-0.0848435	604	0.0458659	0.169299
Tamoxifen	-0.0508261	604	0.22952	0.492389
Piperlongumine	0.0470336	604	0.24792	0.522923
Bleomycin (50 uM)	0.0977243	605	0.0123067	0.0643539
PFI-1	-0.0318822	606	0.436646	0.678725
IOX2	0.00876791	606	0.835527	0.940436
CUDC-101	-0.151891	608	4.41168e-05	0.00138417
I-BET-762	-0.12351	608	0.000110238	0.00230582
CAY10603	-0.131358	608	0.000297533	0.00533434
AR-42	-0.116013	608	0.00145918	0.0166479
Tubastatin A	-0.114483	608	0.00197788	0.0215847
Belinostat	-0.113791	608	0.00283599	0.0280415
NSC-207895	-0.0993989	608	0.0144554	0.0720913
YM-155	-0.0948094	608	0.0189389	0.0864301
CX-5461	-0.0711997	608	0.0682945	0.234821
Phenformin	-0.0602526	608	0.117553	0.315674
STF-62247	-0.0633963	608	0.117746	0.315674
VNLG/124	-0.0480238	608	0.221938	0.484405
EX-527	-0.0363934	608	0.397807	0.662363
5-Fluorouracil	-0.0247233	608	0.528915	0.737609
BX-912	-0.213657	611	2.54727e-09	6.39365e-07
GSK1070916	-0.203431	611	8.30646e-08	1.04246e-05
BMS-345541	-0.156558	611	3.65203e-05	0.00130951
GSK690693	-0.155967	611	6.05567e-05	0.00168886
AT-7519	-0.131957	611	0.000275217	0.0053138
Genentech Cpd 10	-0.134471	611	0.00035717	0.00597664
PHA-793887	-0.12393	611	0.000391866	0.0061474
KIN001-102	-0.120449	611	0.000927964	0.0129399
GSK429286A	-0.125237	611	0.00140441	0.0166479
WZ3105	-0.109895	611	0.00301641	0.0280415
CP466722	-0.104443	611	0.00357118	0.0299431
QL-X-138	-0.102976	611	0.00553928	0.0400404
TAK-715	-0.1098	611	0.00693572	0.0465925
TG-101348	-0.0877571	611	0.0109167	0.0588374
Ispinesib Mesylate	-0.0952163	611	0.0143417	0.0720913
ZSTK474	-0.0909545	611	0.0151371	0.0730656
OSI-027	-0.0864224	611	0.0199549	0.0894407
XMD13-2	-0.0869205	611	0.0254919	0.108449
JW-7-24-1	-0.0717823	611	0.0429856	0.163475
CAL-101	-0.0742765	611	0.0562545	0.201712
QL-XII-47	-0.0665632	611	0.0943873	0.282038
TL-2-105	-0.0614375	611	0.117949	0.315674
GW-2580	-0.0647769	611	0.132765	0.343547
AS605240	0.0535869	611	0.195173	0.466557
CH5424802	0.0496476	611	0.228207	0.492389
MP470	-0.0470035	611	0.268166	0.542092
GSK2126458	-0.0420956	611	0.278605	0.542092
T0901317	-0.0432912	611	0.283625	0.542599
QL-XI-92	-0.037959	611	0.303397	0.556241
CP724714	-0.0345936	611	0.400567	0.662363
PI-103	-0.0257536	611	0.491501	0.716427
XMD14-99	-0.02207	611	0.587829	0.784814
LY317615	0.0190289	611	0.648779	0.824451
Ruxolitinib	0.0136819	611	0.743224	0.884119
AC220	-0.0105448	611	0.805185	0.922838
OSI-930	0.00887254	611	0.833458	0.940436
XMD15-27	-0.00801021	611	0.848542	0.942435
Masitinib	-0.00744928	611	0.848567	0.942435
EKB-569	-0.00669784	611	0.869193	0.956366
Linifanib	-0.00385671	611	0.928076	0.986588
tivozanib	0.00100093	611	0.981065	0.986588
NPK76-II-72-1	-0.162985	612	4.75252e-06	0.000298221
THZ-2-102-1	-0.160147	612	1.51199e-05	0.000759017
YM201636	-0.154317	612	8.39865e-05	0.00210806
PIK-93	-0.125129	612	0.000503531	0.00743449
NG-25	-0.116035	612	0.00116295	0.0145951
SB52334	-0.126585	612	0.00215741	0.0225629
Y-39983	-0.116666	612	0.00297258	0.0280415
BIX02189	-0.111171	612	0.00357886	0.0299431
Foretinib	-0.102553	612	0.00916974	0.0548001
TL-1-85	-0.091958	612	0.0110106	0.0588374
KIN001-270	-0.106398	612	0.0110174	0.0588374
KIN001-236	-0.101253	612	0.014648	0.0720913
KIN001-244	-0.0846008	612	0.0248723	0.107637
TPCA-1	-0.0763956	612	0.0326976	0.132373
SNX-2112	-0.0743748	612	0.042635	0.163475
FR-180204	-0.0749863	612	0.0727861	0.23819
KIN001-266	-0.0602394	612	0.155347	0.38587
BHG712	-0.0460908	612	0.213191	0.482206
THZ-2-49	-0.037578	612	0.303606	0.556241
KIN001-055	0.0338725	612	0.427276	0.672911
MPS-1-IN-1	-0.026658	612	0.504684	0.728021
KIN001-260	-0.0199586	612	0.598273	0.793619
VX-11e	-0.0129991	612	0.752939	0.887266
Zibotentan	0.00373927	612	0.927797	0.986588
XL-184	-0.00122735	612	0.976542	0.986588
PLX4720	-0.026672	618	0.475862	0.710961
RDEA119	0.151315	619	9.45915e-05	0.00215841
GDC-0941	-0.0199922	619	0.632656	0.814341
Selumetinib	0.106608	620	0.00636403	0.0443714
Afatinib	-0.00448712	621	0.905147	0.979275
Olaparib	-0.000710659	621	0.986588	0.986588
BMS-536924	-0.0280244	628	0.486442	0.716427
GSK269962A	-0.0649042	631	0.104757	0.30223
UNC0638	-0.153843	645	1.94049e-05	0.000811772
Bicalutamide	0.00896695	645	0.828455	0.940436
AZD6482	0.0304944	647	0.438635	0.678725
JQ-1	-0.110971	648	0.00536116	0.0400404
CHIR-99021	0.0612841	648	0.11822	0.315674
BMS-708163	0.0261382	649	0.53052	0.737609
